# Supplementary material for: Building Minimized Epigenetic Clock by iPlex MassARRAY Platform
Source: Genes (Basel). 2024 Mar 28;15(4):425. doi: 10.3390/genes15040425 (PMC11049545; doi:10.3390/genes15040425)
Supplement: Supplementary file 1 [file genes-15-00425-s001.zip]

Archive with 1 entries (1 files):
- genes-2911602-supplementary.pdf
